# Supplementary material for: Expression and Activity of the NF-κB Subunits in Chronic Lymphocytic Leukaemia: A Role for RelB and Non-Canonical Signalling
Source: Cancers (Basel). 2023 Sep 26;15(19):4736. doi: 10.3390/cancers15194736 (PMC10571822; doi:10.3390/cancers15194736)
Supplement: Supplementary file 1 [file cancers-15-04736-s001.zip]

Archive with 1 entries (1 files):
- cancers-2601618-supplementary.pdf
